# Supplementary material for: Four New Species of the Genus Eoneureclipsis (Trichoptera: Psychomyiidae) from China Inferred from Morphology and DNA Barcodes
Source: Insects. 2023 Feb 4;14(2):158. doi: 10.3390/insects14020158 (PMC9962427; doi:10.3390/insects14020158)
Supplement: Supplementary file 1 [file insects-14-00158-s001.zip]

Archive with 1 entries (1 files):
- insects-2088803-supplementary.xls
