# Supplementary material for: Four New Species of the Genus Eoneureclipsis (Trichoptera: Psychomyiidae) from China Inferred from Morphology and DNA Barcodes
Source: Insects. 2023 Feb 4;14(2):158. doi: 10.3390/insects14020158 (PMC9962427; doi:10.3390/insects14020158)
Supplement: Supplementary file 1 [file insects-14-00158-s001.zip › insects-2088803-supplementary.xls]

## Sheet: MatrixOutput 
	GenBank accessions	Country	E. gei sp.nov.	E. hainanensis	E. jianfenglingensis sp.nov.	E. montanus	E. montanus	E. montanus	E. montanus	E. okinawaensis	E. yaeyamaensis	L. auripilis	L. auripilis	L. diversa	L. diversa	L. phaeopa	L. phaeopa	L. reducta	L. reducta	L. reducta	L. reducta	M. fragilis	Pad. kalamos	Pad. sampati	Pad. semarangensis	Pad. semarangensis	Psy. chompu	Psy. chompu	Psy. ctenophora	Psy. ctenophora	Psy. flavida	Psy. flavida	Psy. flavida	Psy. forcipata	Psy. forcipata	Psy. intorachit	Psy. kaiya	Psy. lumina	Psy. lumina	Psy. pusilla	Psy. pusilla	Psy. pusilla	T. ashigaranis	T. assimilis	T. assimilis	T. dives	T. dives	T. luhurensis	T. maclachlani
E. gei sp.nov.	pending	China
E. hainanensis	pending	China	0.158605
E. jianfenglingensis sp.nov.	pending	China	0.126344	0.145322
E. montanus	AB744044	Japan	0.181119	0.206023	0.171998
E. montanus	AB744042	Japan	0.197615	0.205128	0.176371	0.0819097
E. montanus	AB744045	Japan	0.191365	0.196599	0.176371	0.0783636	0.00611628
E. montanus	AB744043	Japan	0.179094	0.206023	0.169986	0.00458018	0.0801335	0.0765999
E. okinawaensis	AB764089	Japan	0.163289	0.183906	0.177622	0.167399	0.147195	0.14325	0.167399
E. yaeyamaensis	AB764090	Japan	0.167582	0.171316	0.146885	0.166336	0.158239	0.162271	0.160251	0.162427
L. auripilis	HQ944381	Spain	0.189008	0.203944	0.205889	0.210552	0.227631	0.227631	0.208402	0.21251	0.197135
L. auripilis	HQ944382	Spain	0.189008	0.203944	0.205889	0.210552	0.227631	0.227631	0.208402	0.21251	0.197135	0
L. diversa	HM101953	The United States	0.19201	0.189981	0.200327	0.217848	0.222187	0.222187	0.215693	0.195362	0.208677	0.163621	0.163621
L. diversa	HM101954	The United States	0.19201	0.189981	0.200327	0.217848	0.222187	0.222187	0.215693	0.195362	0.208677	0.163621	0.163621	0
L. phaeopa	KX104312	Italy	0.210787	0.19826	0.232989	0.246282	0.221905	0.2175	0.248602	0.216848	0.208021	0.190117	0.190117	0.151447	0.151447
L. phaeopa	KX105142	Italy	0.210787	0.19826	0.232989	0.246282	0.221905	0.2175	0.248602	0.216848	0.208021	0.190117	0.190117	0.151447	0.151447	0
L. reducta	KX104089	Israel	0.190295	0.189888	0.214883	0.210552	0.230834	0.22635	0.208402	0.210755	0.19745	0.180469	0.180469	0.119959	0.119959	0.114999	0.114999
L. reducta	KX104744	Austria	0.198382	0.210378	0.225467	0.221225	0.226108	0.226108	0.219032	0.221446	0.205711	0.17859	0.17859	0.118215	0.118215	0.105642	0.105642	0.0232979
L. reducta	KX143599	Finland	0.198382	0.210378	0.225467	0.221225	0.226108	0.226108	0.219032	0.221446	0.205711	0.17859	0.17859	0.118215	0.118215	0.105642	0.105642	0.0232979	0
L. reducta	KY261829	Germany	0.200452	0.208282	0.223303	0.219032	0.223885	0.223885	0.216848	0.219248	0.205711	0.176541	0.176541	0.116352	0.116352	0.107473	0.107473	0.0248902	0.00152207	0.00152207
M. fragilis	HM395971	Spain	0.212619	0.208969	0.237144	0.23589	0.248892	0.244408	0.233693	0.254409	0.244408	0.238098	0.238098	0.240852	0.240852	0.232545	0.232545	0.217869	0.228366	0.228366	0.230512
Pad. kalamos	KX144742	Indonesia	0.190656	0.176324	0.190295	0.257281	0.248085	0.24355	0.254966	0.209912	0.205054	0.227007	0.227007	0.222089	0.222089	0.220082	0.220082	0.230512	0.239052	0.239052	0.24124	0.166574
Pad. sampati	KX296381	Thailand	0.190295	0.196442	0.204619	0.242427	0.226366	0.221999	0.240159	0.223636	0.210134	0.204356	0.204356	0.221619	0.221619	0.211791	0.211791	0.223997	0.21568	0.21568	0.213597	0.219778	0.168251
Pad. semarangensis	KX293316	Thailand	0.180308	0.181799	0.204758	0.221148	0.236823	0.232389	0.223303	0.227157	0.206316	0.219316	0.219316	0.220195	0.220195	0.237924	0.237924	0.220082	0.234965	0.234965	0.232796	0.187871	0.168788	0.188262
Pad. semarangensis	KX296476	Thailand	0.19657	0.188156	0.209283	0.235432	0.222578	0.21822	0.237674	0.228178	0.21822	0.239056	0.239056	0.218853	0.218853	0.219316	0.219316	0.225148	0.231504	0.231504	0.229326	0.200861	0.170573	0.192845	0.119838
Psy. chompu	KX105092	Thailand	0.235887	0.20508	0.22372	0.269317	0.264761	0.264761	0.27161	0.238177	0.227775	0.23795	0.23795	0.231545	0.231545	0.22725	0.22725	0.24616	0.239748	0.239748	0.239748	0.166574	0.185281	0.231501	0.171976	0.173925
Psy. chompu	KX295316	Thailand	0.240161	0.20508	0.227948	0.273914	0.264761	0.264761	0.276229	0.238177	0.225665	0.23795	0.23795	0.227361	0.227361	0.225193	0.225193	0.244023	0.237643	0.237643	0.237643	0.168527	0.185281	0.233602	0.171976	0.175882	0.00304879
Psy. ctenophora	HQ944413	Spain	0.19271	0.205967	0.204003	0.283636	0.261197	0.265773	0.281278	0.228253	0.220847	0.226465	0.226465	0.223997	0.223997	0.231712	0.231712	0.229893	0.229812	0.229812	0.229812	0.18004	0.173751	0.221472	0.22592	0.217869	0.145495	0.147357
Psy. ctenophora	HQ944414	Spain	0.19271	0.205967	0.204003	0.283636	0.261197	0.265773	0.281278	0.228253	0.220847	0.226465	0.226465	0.223997	0.223997	0.231712	0.231712	0.229893	0.229812	0.229812	0.229812	0.18004	0.173751	0.221472	0.22592	0.217869	0.145495	0.147357	0
Psy. flavida	GU711523	Canada	0.207937	0.205862	0.224212	0.247027	0.249284	0.240315	0.24478	0.208408	0.233071	0.229326	0.229326	0.205862	0.205862	0.213685	0.213685	0.207474	0.224102	0.224102	0.221983	0.182526	0.201276	0.219455	0.199879	0.206078	0.145759	0.142007	0.146019	0.146019
Psy. flavida	HM906532	Canada	0.207937	0.205862	0.224212	0.247027	0.249284	0.240315	0.24478	0.208408	0.233071	0.229326	0.229326	0.205862	0.205862	0.213685	0.213685	0.207474	0.224102	0.224102	0.221983	0.182526	0.201276	0.219455	0.199879	0.206078	0.145759	0.142007	0.146019	0.146019	0
Psy. flavida	KX105627	The United States	0.207937	0.205862	0.224212	0.247027	0.249284	0.240315	0.24478	0.208408	0.233071	0.229326	0.229326	0.205862	0.205862	0.213685	0.213685	0.207474	0.224102	0.224102	0.221983	0.182526	0.201276	0.219455	0.199879	0.206078	0.145759	0.142007	0.146019	0.146019	0	0
Psy. forcipata	KX292070	Russia	0.198382	0.19201	0.214464	0.264689	0.266576	0.261957	0.257776	0.255297	0.21871	0.225148	0.225148	0.217869	0.217869	0.227626	0.227626	0.213597	0.215594	0.215594	0.215594	0.168695	0.193122	0.21568	0.20558	0.222571	0.155068	0.153163	0.125811	0.125811	0.145075	0.145075	0.145075
Psy. forcipata	KX293675	Russia	0.198382	0.19201	0.214464	0.264689	0.266576	0.261957	0.257776	0.255297	0.21871	0.225148	0.225148	0.217869	0.217869	0.227626	0.227626	0.213597	0.215594	0.215594	0.215594	0.168695	0.193122	0.21568	0.20558	0.222571	0.155068	0.153163	0.125811	0.125811	0.145075	0.145075	0.145075	0
Psy. intorachit	KX140745	Thailand	0.200207	0.202277	0.216582	0.246833	0.240136	0.240136	0.244591	0.229326	0.216865	0.229171	0.229171	0.208046	0.208046	0.219688	0.219688	0.211696	0.213685	0.213685	0.213685	0.185192	0.190185	0.234583	0.194508	0.223811	0.153759	0.149913	0.156124	0.156124	0.117863	0.117863	0.117863	0.126255	0.126255
Psy. kaiya	KX104961	Thailand	0.204485	0.204003	0.211791	0.239964	0.237756	0.242181	0.237756	0.229171	0.22445	0.229022	0.229022	0.212112	0.212112	0.227858	0.227858	0.215594	0.230282	0.230282	0.228145	0.159383	0.175942	0.219605	0.166433	0.184433	0.125652	0.125652	0.140496	0.140496	0.106946	0.106946	0.106946	0.135341	0.135341	0.11327
Psy. lumina	HQ945600	The United States	0.192221	0.185517	0.185863	0.250958	0.252845	0.24835	0.248706	0.228044	0.202401	0.214213	0.214213	0.214096	0.214096	0.205224	0.205224	0.220082	0.220195	0.220195	0.220195	0.176837	0.160437	0.201562	0.198145	0.196091	0.147492	0.145616	0.148001	0.148001	0.157188	0.157188	0.157188	0.125941	0.125941	0.142635	0.151925
Psy. lumina	HQ945601	The United States	0.194154	0.187448	0.187787	0.25303	0.254923	0.250419	0.250772	0.230076	0.204356	0.216201	0.216201	0.216085	0.216085	0.207207	0.207207	0.222089	0.222201	0.222201	0.222201	0.178728	0.162312	0.203527	0.200092	0.198034	0.149331	0.147451	0.149828	0.149828	0.159041	0.159041	0.159041	0.127719	0.127719	0.144448	0.153759	0.00152149
Psy. pusilla	KX293104	Germany	0.207164	0.196203	0.209448	0.274302	0.272436	0.263046	0.271938	0.243298	0.23589	0.232796	0.232796	0.222201	0.222201	0.217517	0.217517	0.209382	0.221789	0.221789	0.219688	0.18074	0.16999	0.211444	0.191912	0.198034	0.157188	0.153349	0.131963	0.131963	0.148176	0.148176	0.148176	0.146553	0.146553	0.158204	0.138688	0.151441	0.153282
Psy. pusilla	KX295164	Germany	0.207164	0.196203	0.209448	0.274302	0.272436	0.263046	0.271938	0.243298	0.23589	0.232796	0.232796	0.222201	0.222201	0.217517	0.217517	0.209382	0.221789	0.221789	0.219688	0.18074	0.16999	0.211444	0.191912	0.198034	0.157188	0.153349	0.131963	0.131963	0.148176	0.148176	0.148176	0.146553	0.146553	0.158204	0.138688	0.151441	0.153282	0
Psy. pusilla	MW459962	Germany	0.207164	0.196203	0.209448	0.274302	0.272436	0.263046	0.271938	0.243298	0.23589	0.232796	0.232796	0.222201	0.222201	0.217517	0.217517	0.209382	0.221789	0.221789	0.219688	0.18074	0.16999	0.211444	0.191912	0.198034	0.157188	0.153349	0.131963	0.131963	0.148176	0.148176	0.148176	0.146553	0.146553	0.158204	0.138688	0.151441	0.153282	0	0
T. ashigaranis	KX107479	Japan	0.190787	0.197648	0.220705	0.278557	0.266792	0.266792	0.276182	0.237006	0.224997	0.231504	0.231504	0.222201	0.222201	0.228742	0.228742	0.228486	0.234832	0.234832	0.232667	0.191505	0.181615	0.207642	0.209809	0.220082	0.185262	0.183309	0.156921	0.156921	0.18731	0.18731	0.18731	0.166136	0.166136	0.189888	0.177734	0.166313	0.168196	0.151174	0.151174	0.151174
T. assimilis	KX102670	France	0.222993	0.212354	0.218081	0.247432	0.247027	0.251552	0.245175	0.248706	0.246288	0.248182	0.248182	0.235105	0.235105	0.247569	0.247569	0.234965	0.245797	0.245797	0.243585	0.21223	0.219527	0.249023	0.226724	0.221789	0.167952	0.169868	0.187708	0.187708	0.211791	0.211791	0.211791	0.188056	0.188056	0.210253	0.173925	0.179887	0.181799	0.19632	0.19632	0.19632	0.145706
T. assimilis	KX104232	Portugal	0.216721	0.208046	0.213779	0.238278	0.237924	0.237924	0.236065	0.239636	0.239481	0.235105	0.235105	0.232796	0.232796	0.247431	0.247431	0.224328	0.239332	0.239332	0.237144	0.208161	0.215438	0.238095	0.215976	0.213367	0.171817	0.16989	0.181671	0.181671	0.203448	0.203448	0.203448	0.183945	0.183945	0.201835	0.168059	0.181799	0.183716	0.188056	0.188056	0.188056	0.140141	0.0264877
T. dives	KX102892	Italy	0.201738	0.181732	0.195885	0.257984	0.248892	0.244408	0.25115	0.237006	0.222318	0.228253	0.228253	0.230076	0.230076	0.219605	0.219605	0.223496	0.227626	0.227626	0.227626	0.191278	0.193151	0.21119	0.199151	0.203448	0.168059	0.168059	0.179558	0.179558	0.177734	0.177734	0.177734	0.17215	0.17215	0.170197	0.171817	0.175732	0.177642	0.170407	0.170407	0.170407	0.125535	0.148001	0.13662
T. dives	KX103176	Italy	0.203796	0.185708	0.199983	0.255695	0.246645	0.242181	0.248892	0.239189	0.228742	0.228253	0.228253	0.225829	0.225829	0.219605	0.219605	0.223496	0.223433	0.223433	0.223433	0.18929	0.193151	0.21119	0.203192	0.201408	0.16999	0.16999	0.179558	0.179558	0.179698	0.179698	0.179698	0.170197	0.170197	0.176079	0.16989	0.181615	0.183536	0.16845	0.16845	0.16845	0.127357	0.151832	0.140358	0.00611628
T. luhurensis	KX144342	Indonesia	0.267014	0.225467	0.227474	0.303073	0.29238	0.287454	0.305618	0.26007	0.246645	0.246645	0.246645	0.248019	0.248019	0.237438	0.237438	0.265589	0.260855	0.260855	0.258592	0.230902	0.211696	0.224212	0.235721	0.229171	0.199521	0.195464	0.207734	0.207734	0.205284	0.205284	0.205284	0.224328	0.224328	0.215033	0.211999	0.191733	0.193671	0.183787	0.183787	0.183787	0.143269	0.17274	0.168695	0.159584	0.161541
T. maclachlani	KX143481	Italy	0.227641	0.206859	0.211246	0.281462	0.283872	0.288726	0.276677	0.271238	0.238098	0.243438	0.243438	0.235401	0.235401	0.217681	0.217681	0.236627	0.247431	0.247431	0.247431	0.207474	0.203611	0.240735	0.218441	0.237594	0.189567	0.185575	0.180214	0.180214	0.201835	0.201835	0.201835	0.176079	0.176079	0.19053	0.191651	0.191733	0.193671	0.157114	0.157114	0.157114	0.136812	0.129986	0.128028	0.127944	0.131675	0.159584
T. mataram	KX142300	Indonesia	0.252845	0.207937	0.231504	0.298579	0.276677	0.276677	0.296097	0.249935	0.237756	0.241843	0.241843	0.238678	0.238678	0.238797	0.238797	0.258436	0.265073	0.265073	0.265073	0.211606	0.177685	0.240735	0.224578	0.229171	0.166313	0.16246	0.181445	0.181445	0.199044	0.199044	0.199044	0.199252	0.199252	0.191912	0.185517	0.191575	0.193517	0.181671	0.181671	0.181671	0.114902	0.160826	0.157044	0.144056	0.144056	0.11243	0.151661
T. provo	JQ935582	The United States	0.224712	0.218315	0.227312	0.289807	0.273139	0.266162	0.289807	0.237756	0.25362	0.239481	0.239481	0.219975	0.219975	0.230512	0.230512	0.239189	0.236874	0.236874	0.234704	0.207265	0.171976	0.217314	0.213879	0.236874	0.179698	0.179698	0.176008	0.176008	0.181732	0.181732	0.181732	0.179599	0.179599	0.196091	0.177787	0.195537	0.197488	0.172293	0.172293	0.172293	0.138282	0.176417	0.170407	0.14024	0.138374	0.166735	0.144277
T. provo	JQ935583	The United States	0.224578	0.218441	0.231841	0.290067	0.278076	0.271017	0.290067	0.244231	0.255695	0.237144	0.237144	0.226229	0.226229	0.234704	0.234704	0.236874	0.238921	0.238921	0.236747	0.211444	0.181732	0.213244	0.218195	0.237006	0.179756	0.179756	0.179887	0.179887	0.181799	0.181799	0.181799	0.183591	0.183591	0.204485	0.175777	0.197648	0.199602	0.176324	0.176324	0.176324	0.141961	0.176514	0.170488	0.144056	0.142173	0.168788	0.148176
T. rostocki	KX103198	Austria	0.202401	0.19008	0.223467	0.257036	0.256565	0.261195	0.254727	0.237924	0.22445	0.228742	0.228742	0.230512	0.230512	0.228742	0.228742	0.221883	0.228145	0.228145	0.226017	0.199602	0.221619	0.238565	0.236747	0.236747	0.199074	0.201082	0.187275	0.187275	0.201482	0.201482	0.201482	0.175942	0.175942	0.204233	0.189501	0.179887	0.181799	0.177981	0.177981	0.177981	0.111489	0.140923	0.131429	0.0908443	0.0943778	0.157848	0.131862
T. rostocki	KX293198	Austria	0.202401	0.19008	0.223467	0.257036	0.256565	0.261195	0.254727	0.237924	0.22445	0.228742	0.228742	0.230512	0.230512	0.228742	0.228742	0.221883	0.228145	0.228145	0.226017	0.199602	0.221619	0.238565	0.236747	0.236747	0.199074	0.201082	0.187275	0.187275	0.201482	0.201482	0.201482	0.175942	0.175942	0.204233	0.189501	0.179887	0.181799	0.177981	0.177981	0.177981	0.111489	0.140923	0.131429	0.0908443	0.0943778	0.157848	0.131862
T. sylvia	KX103590	Italy	0.218853	0.218315	0.23167	0.240887	0.245812	0.241298	0.238655	0.254923	0.239797	0.222706	0.222706	0.242181	0.242181	0.252494	0.252494	0.245797	0.252327	0.252327	0.25009	0.203796	0.219605	0.240624	0.231191	0.237756	0.209536	0.205421	0.192221	0.192221	0.201937	0.201937	0.201937	0.185783	0.185783	0.204619	0.182214	0.193671	0.195616	0.188738	0.188738	0.188738	0.144638	0.16734	0.163289	0.128411	0.132177	0.173868	0.144448
T. waeneri	FN179050	France	0.239797	0.216865	0.23337	0.282006	0.264912	0.269585	0.279596	0.24835	0.259863	0.267888	0.267888	0.241684	0.241684	0.24124	0.24124	0.236874	0.234583	0.234583	0.236747	0.211606	0.193327	0.238359	0.230766	0.239189	0.183309	0.185262	0.164291	0.164291	0.187635	0.187635	0.187635	0.172456	0.172456	0.184032	0.173925	0.172456	0.174344	0.193671	0.193671	0.193671	0.125609	0.14454	0.142546	0.129377	0.131226	0.172955	0.148001
T. waeneri	KX104298	Spain	0.235401	0.214737	0.231191	0.274812	0.271938	0.271938	0.272436	0.25738	0.262162	0.272517	0.272517	0.241684	0.241684	0.236874	0.236874	0.232545	0.234583	0.234583	0.236747	0.211606	0.193327	0.231935	0.230766	0.228366	0.187222	0.189191	0.164291	0.164291	0.183651	0.183651	0.183651	0.168527	0.168527	0.178056	0.175882	0.164628	0.166501	0.191651	0.191651	0.191651	0.121972	0.146452	0.144448	0.131226	0.133081	0.172955	0.146096
T. waeneri	KX104896	United Kingdom	0.235401	0.214737	0.231191	0.277198	0.274302	0.269585	0.274812	0.255107	0.259863	0.270197	0.270197	0.243896	0.243896	0.239052	0.239052	0.234704	0.232428	0.232428	0.234583	0.211606	0.193327	0.229812	0.230766	0.226229	0.183309	0.185262	0.162376	0.162376	0.183651	0.183651	0.183651	0.168527	0.168527	0.184032	0.181799	0.16076	0.162625	0.187635	0.187635	0.187635	0.123787	0.146452	0.140652	0.131226	0.133081	0.167014	0.146096
[truncated: 9 more columns]
